# Supplementary material for: Analytical Performance of the Commercial MucorGenius® Assay as Compared to an In-House qPCR Assay to Detect Mucorales DNA in Serum Specimens
Source: J Fungi (Basel). 2022 Jul 27;8(8):786. doi: 10.3390/jof8080786 (PMC9410016; doi:10.3390/jof8080786)
Supplement: Supplementary file 1 [file jof-08-00786-s001.zip]

Archive with 1 entries (1 files):
- jof-1819174-supplementary.pdf
